# Supplementary material for: Dopaminergic Receptors and Tyrosine Hydroxylase Expression in Peripheral Blood Mononuclear Cells: A Distinct Pattern in Central Obesity
Source: PLoS One. 2016 Jan 25;11(1):e0147483. doi: 10.1371/journal.pone.0147483 (PMC4726756; doi:10.1371/journal.pone.0147483)
Supplement: S1 Dataset — (XLSX) [file pone.0147483.s001.xlsx]

## Sheet: Folha1
ID	DRD1	DRD2	DRD3	DRD4	DRD5	TH	BMI	BMI CAT	CO (IDF)	gender	age	weight	height	WC	SBP	DBP	TC	LDL-C	HDL-C	VLDL-C	TAG	Glicemia	Hb A1c	ALT	AST	ggt	hsCRP	hsCRP CAT	NA	AD	Cortisol	leptin	hemoglobin	platelets	t leucocytes	n neutrophils	%neutrophils	nlymphocytes	%lymphocytes	nmonocytes	%monocytes	n CD16 P	n CD16 N	Ratio number	%CD16P	%CD16N	Ratio %	FSC CD16 P	FSC CD16 N
36	UND.	3.13982e-07	2.66561e-08	2.44793e-06	2.93654e-07	3.45009e-08	23.2	1	Y	1	43	67	1.7	84	124	68	220	115	91	14	68	70	4.9	13	13	7	1.29	2	1341	55	14.3	0.51	12.1	245	6200	3689	59.5	2096	33.8	273	4.4	43	230	0.19	15.8	84.25	0.19	566.6	599.5
27	UND.	6.06043e-08	2.75595e-07	3.83552e-06	1.86069e-07	4.13593e-08	36.2	3	Y	1	59	82.5	1.51	113	146	91	238	147	75	16	81	95	5.1	24	23	20	3.72	3	2254	185	10.4	5.3	13.3	170	7300	4497	61.6	2197	30.1	358	4.9	23	335	0.7	6.4	93.58	0.7	555.4	536.1
34	UND.	7.37733e-09	3.54527e-08	3.94335e-06	1.26159e-08	8.18228e-09	40.1	3	Y	2	31	120	1.73	123.5	151	82	228	147	32	49	246	82	4.9	117	48	64	1.84	2	1649	219	6.4	1.2	16	111	5900	3422	58	1953	33.1	248	4.2	25	223	0.11	10.08	89.92	0.11	567.7	558.8
47	UND.	6.60486e-09	1.866e-08	1.09895e-06	5.55091e-09	9.93258e-09	35.7	3	Y	1	34	89	1.58	124	133	95	198	118	56	24	122	82	5.2	18	21	19	3.02	3	1791	214	7.9	5.17	13.3	317	8200	4633	56.5	2813	34.3	476	5.8	54	422	0.13	11.34	88.66	0.13	503.9	522.7
11	UND.	2.97732e-08	4.29654e-08	9.42816e-07	7.96517e-09	1.47419e-08	33.2	3	Y	1	38	87	1.62	100	141	78	160	101	40	19	95	78	5.1	17	14	15	16.7	3	330	254	24.6		11.8	268	8700	5507	63.3	2540	29.2	313	3.6	27	286	0.09	8.63	91.37	0.09	625.7	608.9
14	UND.	2.11081e-08	6.53169e-08	7.01591e-07	1.26104e-08	1.59033e-08	34.2	3	Y	1	49	78	1.51	105	122	76	190	109	61	20	101	76	5	23	23	23	8.08	3	690	170	17.9		12.6	263	6300	3679	58.4	1947	30.9	359	5.7	62	297	0.21	17.27	82.73	0.21	630.3	626.7
38	UND.	2.99405e-08	3.63377e-08	3.54057e-07	1.1096e-08	1.65348e-08	34.9	3	Y	2	38	101	1.7	119	155	98	166	83	25	58	288	87	5.4	25	23	18	2.06	2	41	110	16	1.14	13.4	225	7500	4823	64.3	1898	25.3	585	7.8	91	494	0.18	15.56	84.44	0.18	580.6	590
63	UND.	8.60242e-09	2.19166e-08	3.44538e-07	6.14947e-09	8.03747e-09	31.4	3	Y	2	58	95	1.74	111	177	103	218	151	41	26	129	100	5.7	19	17	49	0.672	1	155	81	16.4	0.5	16.8	166	5700	3700	65.6	1400	25	300	5.6	28	272	0.1	9.33	90.67	0.1	499.9	496.9
50	UND.	8.27265e-09	2.82132e-08	3.79463e-07	5.87095e-09	1.22236e-08	32.3	3	Y	2	45	87	1.64	108	138	87	117	62	27	28	140	67	5.4	29	20	32	3.56	3	667	81	16.4	0.8	15.9	205	7500	4900	65	2000	26.4	500	7.1	16	484	0.03	3.2	96.8	0.03	494.6	493.3
56	UND.	9.0076e-09	1.79184e-08	5.22291e-07	6.31189e-09	4.15119e-09	32.4	3	Y	1	41	81	1.58	111.5	144	94	242	170	62	10	49	94	5.6	21	19	19	0.383	1	395	81	13.8	0.85	13	291	7900	4400	56.2	2700	33.9	500	6.2	3	497	0.01	0.6	99.4	0.01	470.2	466.3
40	UND.	7.43842e-09	1.83364e-08	4.54981e-07	8.92118e-09	9.84366e-09	33.1	3	Y	2	44	90	1.65	110	161	81	182	122	47	13	67	94	5.6	29	19	70	0.292	1	1866	125	15.9	0.87	15.2	189	4700	2665	56.7	1147	24.4	738	15.7	250	488	0.51	33.88	66.12	0.51	588.9	604.5
45	UND.	9.4745e-09	2.21731e-08	3.98207e-07	8.25366e-09	1.30191e-08	24.8	1	Y	1	54	65	1.62	94	134	69	219	139	64	16	78	90	5.8	18	19	14	0.225	1	2125	181	8.3	0.85	13.1	197	4200	1823	43.4	1705	40.6	218	5.2	43	175	0.25	19.72	80.28	0.25	567.4	560
2	UND.	1.37684e-08	3.07575e-08	3.01755e-07	1.66974e-08	4.4904e-09	24.9	1	Y	2	30	87	1.87	104	124	61	185	112	53	20	98	78	5.2	69	36	90	3.01	3	453	313	14.4		13.9	209	6700	4087	61	2111	31.5	422	6.3	65	357	0.18	15.4	84.6	0.18	623.1	650.3
51	UND.	9.73621e-09	2.23993e-08	4.00463e-07	9.13525e-09	8.19666e-09	25.6	2	Y	1	49	60	1.53	84	115	66	191	109	67	15	76	85	5.6	20	25	12	0.917	1	349	81	15.9	0.7	13	217	5300	1800	33.8	2800	52.2	600	12	45	555	0.08	7.5	92.5	0.08	511.4	520.8
13	UND.	2.40061e-08	5.25474e-08	7.31944e-07	1.19633e-08	1.28449e-08	20.3	1	Y	1	32	56	1.66	81	111	66	157	92	50	15	75	84	5	15	20	17	1.53	2	183	151	25.2		13.9	216	7300	5241	71.8	1613	22.1	292	4	34	258	0.13	11.64	88.36	0.13	622.3	610.2
6	UND.	1.48065e-08	4.7626e-08	5.65631e-07	1.08839e-08	1.52165e-08	22.1	1	Y	1	48	51	1.52	84	103	68	229	163	33	33	164	92	5.6	14	13	13	6.05	3	1501	260	12.9		13.8	167	8600	4979	57.9	3156	36.7	404	4.7	44	360	0.12	10.89	89.11	0.12	556.8	530.1
15	UND.	2.57925e-07	2.58482e-08	2.67978e-06	5.03538e-07	8.76292e-08	21.1	1	Y	1	25	61	1.7	80	123	73	140	71	59	10	50	79	5.1	25	20	23	0.001	1	461	167	12.9		12.6	232	6400	3974	62.1	1728	27	461	7.2	41	420	0.1	8.89	91.11	0.1	632.1	632.8
43	UND.	7.75898e-08	2.08369e-08	1.21281e-06	1.69784e-07	4.64783e-08	24.2	1	N	2	47	70	1.7	82.5	147	73	210	126	66	18	89	89	5.3	27	30	27	0.479	1	87	77	24.3	0.04	14.8	176	4100	2366	57.7	1287	31.4	254	6.2	20	234	0.09	7.87	92.13	0.09	580	571.7
59	UND.	9.24559e-08	1.53559e-08	1.09858e-06	1.68348e-07	1.81424e-08	24.7	1	N	2	52	74	1.73	92	153	77	210	136	58	16	78	95	5.1	38	27	48	2.09	2	732	94	11.4	0.2	17	227	5300	3100	58.5	1500	28.3	400	7.5	20	380	0.05	5	95	0.05	450.1	453.1
20	UND.	1.40462e-07	1.23956e-08	1.03554e-06	1.7165e-07	2.19683e-08	25	2	N	2	60	68	1.65	92	125	81	234	155	59	20	99	84	5.3	42	31	140	4.42	3	724	161	17.3		15.4	224	4200	2243	53.4	1478	35.2	370	8.8	77	293	0.26	20.81	79.19	0.26	645.7	625.7
31	UND.	1.49321e-07	3.36233e-08	1.22492e-06	1.55201e-07	1.92209e-08	25.6	2	N	2	32	83	1.8	90.5	130	75	172	108	56	8	42	81	5	14	24	16	0.571	1	395	133	14.5	0.04	14.8	219	5000	2945	58.9	1525	30.5	450	9	53	397	0.13	11.78	88.22	0.13	569.4	566
35	UND.	8.65055e-08	2.51793e-08	1.12459e-06	2.65598e-07	1.78818e-08	26	2	N	2	50	75	1.7	92	141	90	244	174	49	21	103	83	5.4	17	17	27	2.25	2	544	81	15.5	0.5	15.4	233	7300	4884	66.9	1730	23.7	518	7.1	49	469	0.1	9.46	90.54	0.1	536	540
1	UND.	1.0524e-07	2.23247e-08	1.19828e-06	1.08723e-07	2.46799e-08	26.2	2	N	2	34	82	1.77	91.4	126	81	163	107	31	25	124	84	5.1	27	25	16	0.757	1	273	233	15		14	223	4000	2328	58.2	1212	30.3	376	9.4	36	340	0.11	9.6	90.4	0.11	533.8	514.4
58	UND.	9.66905e-08	1.14415e-08	6.59184e-07	1.1204e-07	1.86459e-08	26.4	2	N	2	44	72	1.65	92.5	136	80	193	135	32	26	132	88	5.7	19	17	31	0.801	1	87	121	15.7	0.1	15.5	285	6200	3100	50	2300	37.1	600	9.7	51	549	0.09	8.5	91.5	0.09	442	441.9
41	UND.	9.60707e-08	1.96198e-08	9.00153e-07	9.42592e-08	2.19697e-08	26.7	2	N	2	32	78	1.71	87	154	75	175	112	57	6	32	92	4.5	17	19	26	1.62	2	1893	110	18.9	0.21	15.3	265	5800	3422	59	1433	24.7	621	10.7	29	592	0.05	4.67	95.33	0.05	571.3	574.5
16	UND.	2.78323e-07	2.98279e-08	1.2875e-06	7.28035e-07	1.10264e-08	19.6	1	N	2	20	56	1.69	74.5	127	72	140	60	73	7	36	84	5.1	26	22	10	0.15	1	600	225	18.9	0.08	14.4	130	7500	4000	53.3	2700	36	500	6.7	56	444	0.13	11.2	88.8	0.13	618.2	635.1
18	UND.	1.38934e-07	1.47232e-08	1.31597e-06	4.84471e-07	2.64019e-08	20.1	1	N	1	25	54	1.64	76	107	72	130	76	34	20	99	88	4.7	10	13	6	1.64	2	550	178	18.4		12.1	210	5300	2804	52.9	1961	37	318	6	23	295	0.08	7.2	92.8	0.08	614.5	620.2
26	UND.	3.03638e-08	4.49128e-08	3.86635e-06	5.23548e-08	3.33889e-08	20.7	1	N	1	37	65	1.77	79	105	65	145	71	64	10	51	82	5.1	19	25	5	0.001	1	693	340	8.1	0.2	12.2	141	5500	3372	61.3	1727	31.4	259	4.7	21	238	0.09	8.1	91.9	0.09	563.9	566.3
46	UND.	2.35689e-07	2.45699e-08	1.84971e-06	9.32172e-07	5.95572e-08	22.3	1	N	2	36	67.5	1.74	85	144	77	145	97	35	13	67	78	5.3	13	17	15	17.8	3	2334	72	14.9	0.003	16	174	7300	4468	61.2	1577	21.6	964	13.2	297	667	0.45	30.8	69.2	0.45	517.8	518.4
52	UND.	2.57169e-07	6.46602e-08	2.01149e-06	3.02651e-07	5.70632e-08	23	1	N	2	35	65	1.68	79	136	88	191	136	39	16	82	84	5.3	15	19	14	0.663	1	1206	445	12.7	0.01	15.3	249	10200	7000	68.6	2300	22.5	700	6.9	4	696	0.006	0.6	99.4	0.006	459.6	493.9
central obesity Y
mean		4.89664e-08	4.63953e-08	1.18255e-06	6.57227e-08	1.86358e-08	29.7353
SD		9.07597e-08	6.05593e-08	1.23451e-06	1.37476e-07	2.02586e-08	6.12688
median		1.37684e-08	2.82132e-08	5.65631e-07	1.08839e-08	1.28449e-08	32.3
SEM
central obesity N
mean		1.37293e-07	2.61131e-08	1.44501e-06	2.88099e-07	2.89558e-08	23.8846
SD		7.53117e-08	1.48492e-08	8.09166e-07	2.68256e-07	1.56463e-08	2.50261
median		1.0524e-07	2.23247e-08	1.21281e-06	1.69784e-07	2.19697e-08	24.7
P		0.00836094	0.249387	0.512211	0.00623403	0.139644	0.00313699
ratio Y/N		0.356655	1.7767	0.818367	0.228125	0.643594	1.24496
ratio N/Y		2.80383	0.56284	1.22195	4.38356	1.55377	0.803241
	D'Agostino & Pearson omnibus normality test	NO	NO	NO	NO	NO	YES
	Mann-Whitney test	0.0002	0.0933	0.0228	0.0003	0.0023
	Unpaired t test						0.0031
[truncated: 13 more columns]
